# Supplementary material for: Development and Validation of a Prediction Model for Acute Hypotensive Events in Intensive Care Unit Patients
Source: J Clin Med. 2024 May 9;13(10):2786. doi: 10.3390/jcm13102786 (PMC11122431; doi:10.3390/jcm13102786)
Supplement: Supplementary file 1 [file jcm-13-02786-s001.zip]

Archive with 1 entries (1 files):
- jcm-2963954-supplementary.pdf
